# Supplementary material for: Effects of Chewing Gum on Satiety, Appetite Regulation, Energy Intake, and Weight Loss: A Systematic Review
Source: Nutrients. 2025 Jan 25;17(3):435. doi: 10.3390/nu17030435 (PMC11821061; doi:10.3390/nu17030435)
Supplement: Supplementary file 1 [file nutrients-17-00435-s001.zip]

Archive with 3 entries (3 files):
- Table S1. Search strategy.pdf
- Table S2. Summary characteristics of excluded studies_R.xlsx
- Table S3. Summary characteristics of included RCTs_R.xlsx
