# Supplementary material for: Effects of Chewing Gum on Satiety, Appetite Regulation, Energy Intake, and Weight Loss: A Systematic Review
Source: Nutrients. 2025 Jan 25;17(3):435. doi: 10.3390/nu17030435 (PMC11821061; doi:10.3390/nu17030435)
Supplement: Supplementary file 1 [file nutrients-17-00435-s001.zip › Table S2. Summary characteristics of excluded studies_R.xlsx]

## Sheet: Sheet1
	Table S2. Summary characteristics of the excluded studies
	Authors	Year of publication		Reason for exclusion
	McMahon	Registered at Clinical Trials 2009 (NCT00871676)		No results posted
	Mattes	Registered at Clinical Trials 2010 (NCT01070212)		No results posted
	Tal [1]	2014	DOI: 10.1016/j.jneb.2014.04.259	Wrong study design
	Nutrition Fact Sheet	2017	J Am Diet Assoc Oct 2007;107(10):2 pages	Not available online
	Mattes [2]	2013	DOI: 10.1016/j.physbeh.2013.08.013	Wrong outcomes
	Xu [3]	2015	DOI: 10.1007/s12020-015-0566-1	Wrong outcomes
	Kresge [4]	2015	DOI: 10.1139/apnm-2014-0232	Wrong outcomes
	Komai [5]	2016	DOI: 10.3177/jnsv.62.288	Wrong outcomes
	Ikeda [6]	2018	DOI: 10.3389/fpsyg.2018.00099	Wrong outcomes
	No results posted: no results available
	Wrong study design: types of studies considered exclusion criteria
	Wrong outcomes: no relevant data of the main outcomes were reported
	References
	[1] Tal, A.; Wansink, B.; Miquel-Kergoat, S. Groceries and Gum: Chewing Gum Influences Grocery Store Shopping. J Nutr Educ Behav 2014, 46, S176–S177, doi:10.1016/j.jneb.2014.04.259.
	[2] Mattes, R.D.; Considine, R. V. Oral Processing Effort, Appetite and Acute Energy Intake in Lean and Obese Adults. Physiol Behav 2013, 120, 173–181, doi:10.1016/J.PHYSBEH.2013.08.013.
	[3] Xu, J.; Xiao, X.; Li, Y.; Zheng, J.; Li, W.; Zhang, Q.; Wang, Z. The Effect of Gum Chewing on Blood GLP-1 Concentration in Fasted, Healthy, Non-Obese Men. Endocrine 2015, 50, 93–98, doi:10.1007/S12020-015-0566-1.
	[4] Kresge, D.L.; Melanson, K. Chewing Gum Increases Energy Expenditure before and after Controlled Breakfasts. Appl Physiol Nutr Metab 2015, 40, 401–406, doi:10.1139/APNM-2014-0232.
	[5] Komai, N.; Motokubota, N.; Suzuki, M.; Hayashi, I.; Moritani, T.; Nagai, N. Thorough Mastication Prior to Swallowing Increases Postprandial Satiety and the Thermic Effect of a Meal in Young Women. J Nutr Sci Vitaminol (Tokyo) 2016, 62, 288–294, doi:10.3177/JNSV.62.288.
	[6] Ikeda, A.; Miyamoto, J.J.; Usui, N.; Taira, M.; Moriyama, K. Chewing Stimulation Reduces Appetite Ratings and Attentional Bias toward Visual Food Stimuli in Healthy-Weight Individuals. Front Psychol 2018, 9, doi:10.3389/FPSYG.2018.00099.
