# Supplementary material for: Effects of Chewing Gum on Satiety, Appetite Regulation, Energy Intake, and Weight Loss: A Systematic Review
Source: Nutrients. 2025 Jan 25;17(3):435. doi: 10.3390/nu17030435 (PMC11821061; doi:10.3390/nu17030435)
Supplement: Supplementary file 1 [file nutrients-17-00435-s001.zip › Table S3. Summary characteristics of included RCTs_R.xlsx]

## Sheet: Overall
	Authors	Year of publication	Country	Study design	Sample size	Age of participants (years)	Gender of participants	BMI of participants (kg/m2)	Inclusion Criteria	Control group	Intervention group	Characteristics and duration of the study	Categories Outcome	Outcome	Tools used for assessing main and additional outcomes	Data collection of the outcome	Changes in outcomes (results)	Outcomes resume
	Hetherington M, Boyland E	2007	UK	RCT, no double-blind, crossover	N = 60	21,7 ± 4	40 females and 20 males	22,7 ± 3,4	1. Healthy subjects (no medication, no chronic diseases, diabetes or allergies) 2. Regular consumers of gum and snacks.	Group A: sweet snack, no gum (participants rested for 15 min). Group B: salty snack, no gum (participants rested for 15 min).	Group C: sweet snack, gum chewed at least 15 min 1 h after lunch (T1), 2 h after lunch (T2) and 3 h after lunch (T3). Group D: salty snack, gum chewed at least 15 min 1 h after lunch (T1), 2 h after lunch (T2) and 3 h after lunch (T3).	Participants attended the laboratory on four separate ocassions to consume a snack twice a week for two weeks (at least two days in between each session). On each experimental day participants consumed their normal breakfast at home and were instructed not to eat or drink (except water) until they arrived at the laboratory between 12-13 h (T0) for a fixed lunch. Lunch consisted of cheese sandwich…	EI	EI	Weighing any left-over snack.	After snack consumption.	Mean ± SEM EI in gum: 401,8 ± 22 kcal; mean ± SEM EI in no-gum conditions: 437,7 ± 22,6 kcal. EI comparing gum to no gum: F (1,58) = 4,344, p = 0,04.	¯
													Appetite regulation	Hunger	100 mm visual analogue scale from “not at all” to “extremely”.	Ratings of hunger were completed before and after lunch (T0) and then hourly (T1 and T2) until they returned to the laboratory for a snack 3 h after lunch (T3). Participants re-rated hunger immediately after snack intake (T4) and then hourly (T5 and T6).	Hunger between T0 and T3 in gum conditions: 17,6 - 49 mm; hunger between T0 and T3 in no gum conditions: 18,3 - 55,6 mm; hunger between T0 and T3 comparing gum to no gum F (3,177) = 2,872, p < 0,05. Mean ± SEM hunger in gum conditions: 34,8 ± 1,9 mm; mean ± SEM hunger in no gum conditions: 38,8 ± 1,7 mm; mean hunger comparing gum to no gum F (1,59) = 5,313 , p = 0,025.	¯
														Desire to eat sweet snacks	100 mm visual analogue scale from “not at all” to “extremely”.	Ratings of desire to eat sweet snacks were completed before and after lunch (T0) and then hourly (T1 and T2) until they returned to the laboratory for a snack 3 h after lunch (T3). Participants re-rated hunger immediately after snack intake (T4) and then hourly (T5 and T6).	Desire to eat a sweet snack and time: F (3,177) = 39,214; p < 0,001. Desire to eat a sweet snack comparing gum to no gum: F (3,177) = 4,530; p = 0,004.	¯
														Desire to eat salty snacks	100 mm visual analogue scale from “not at all” to “extremely”.	Ratings of desire to eat salty snacks were completed before and after lunch (T0) and then hourly (T1 and T2) until they returned to the laboratory for a snack 3 h after lunch (T3). Participants re-rated hunger immediately after snack intake (T4) and then hourly (T5 and T6).	Desire to eat a salty snack p > 0,05 (no effects were found).	-
													Satiety	Fullness	100 mm visual analogue scale from “not at all” to “extremely”.	Ratings of fullness were completed before and after lunch (T0) and then hourly (T1 and T2) until they returned to the laboratory for a snack 3 h after lunch (T3). Participants re-rated hunger immediately after snack intake (T4) and then hourly (T5 and T6).	Fullness comparing gum to no gum conditions: F (1,59) = 4,545, p = 0,04.	­
	Julis R, Mattes R	2007	USA	RCT, no double-blind, crossover	N = 47	24 ± 1	29 males and 18 females	28,3 ± 0,4	1. Adults 18-50 years old 2. BMI = 25-35 kg/m2 3. Habitually consumed 3 meals/day 4. Chewed gum ≤ 3 times/week 5. Unrestrained eater 6. Weight stable (weight changes < 3 kg over past 3 months)	Group 1: No gum, rest for 20 min	Group 2 - Fixed time treatment: Gum chewing (one serving of 3 g) 2 h after lunch for 20 min. Group 3 - Pre-meal treatment: Gum chewing (one serving of 3 g) for 20 min after consuming a calorie-containing food or drink after lunch.	Each participant completed all three treatments in randomized order. Participants consumed the same breakfast on each test day at least 3 h prior to arrival to the lab. Participants reported to the laboratory at their customary midday meal time. All participants received a PDA programmed with appetitive questionnaire, hard copy of the affect questionnaire, a food record form, and a timer. Those w…	Appetite regulation	Hunger	PDA visual analogue scale from "not at all" to "extremely".	Ratings of hunger were completed at arrival to the laboratory, after lunch, after leaving the laboratory every 30 min until next eating ocassion (in gum conditions ratings were collected after chewing gum for 20 min as well) and after consumption of food and caloric beverage every 60 min until bedtime.	Mean ± SE post lunch hunger ratings no gum treatment: 25 ± 2 mm; p > 0,05. Mean ± SE post lunch hunger ratings fixed time gum treatment: 27 ± 2 mm; p > 0,05. Mean ± SE post lunch hunger ratings pre-meal gum treatment: 29 ± 1 mm; p > 0,05. Mean ± SE hunger fixed time gum treatment before gum: 31 ± 2 mm; p < 0,05; after gum: 32 ± 3 mm; p < 0,05. Mean ± SE change in hunger during fixed time gum trea…	­
														Desire to eat	PDA visual analogue scale from "not at all" to "extremely".	Ratings of desire to eat were completed at arrival to the laboratory, after lunch, after leaving the laboratory every 30min until next eating ocassion (in gum conditions ratings were collected after chewing gum for 20 min as well) and after consumption of food and caloric beverage every 60min until bedtime.	Mean ± SE post lunch desire to eat ratings no gum treatment: 24 ± 2 mm; p > 0,05. Mean ± SE post lunch desire to eat ratings fixed time gum treatment: 26 ± 2 mm; p > 0,05. Mean ± SE post lunch desire to eat ratings pre-meal gum treatment: 28 ± 1 mm; p > 0,05. Mean ± SE desire to eat fixed time gum treatment before gum: 31 ± 3 mm; p < 0,05; after gum 27 ± 3 mm; p < 0,05. Mean ± SE desire to eat pr…	¯
														Preoccupation with food	PDA visual analogue scale from "not at all" to "extremely".	Ratings of preoccupation of food were completed at arrival to the laboratory, after lunch, after leaving the laboratory every 30 min until next eating ocassion (in gum conditions ratings were collected after chewing gum for 20 min as well) and after consumption of food and caloric beverage every 60 min until bedtime.	Mean ± SE post lunch preoccupation with food no gum treatment: 23 ± 2 mm; p > 0,05. Mean ± SE post lunch preoccupation with food ratings fixed time gum treatment: 24 ± 2 mm; p > 0,05. Mean ± SE post lunch preoccupation with food ratings pre-meal gum treatment: 22 ± 2 mm; p > 0,05. Mean ± SE preoccupation with food fixed time gum treatment before gum: 25 ± 3 mm; p > 0,05 ; after gum 23 ± 3 mm; p <…	-
														Desire to eat salty snacks	PDA visual analogue scale from "not at all" to "extremely".	Ratings of eat something salty were completed at arrival to the laboratory, after lunch, after leaving the laboratory every 30 min until next eating ocassion (in gum conditions ratings were collected after chewing gum for 20 min as well) and after consumption of food and caloric beverage every 60 min until bedtime.	Mean ± SE post lunch desire to eat something salty ratings no gum treatment: 14 ± 2 mm; p > 0,05. Mean ± SE post lunch desire to eat something salty ratings fixed time gum treatment: 15 ± 2 mm; p > 0,05. Mean ± SE post lunch desire to eat something salty ratings pre-meal gum treatment: 16 ± 2 mm; p > 0,05. Mean ± SE desire to eat something salty fixed time gum treatment before gum: 15 ± 2 mm; p >…	-
														Desire to eat fatty snacks	PDA visual analogue scale from "not at all" to "extremely".	Ratings of eat something fatty were completed at arrival to the laboratory, after lunch, after leaving the laboratory every 30 min until next eating ocassion (in gum conditions ratings were collected after chewing gum for 20 min as well) and after consumption of food and caloric beverage every 60 min until bedtime.	Mean ± SE post lunch desire to eat something fatty ratings no gum treatment: 13 ± 2 mm; p > 0,05. Mean ± SE post lunch desire to eat something fatty ratings fixed time gum treatment: 13 ± 2 mm; p > 0,05. Mean ± SE post lunch desire to eat something fatty ratings pre-meal gum treatment: 13 ± 2 mm; p > 0,05. Mean ± SE desire to eat something fatty fixed time gum treatment before gum: 13 ± 2 mm; p <…	-
														Desire to eat sweet snacks	PDA visual analogue scale from "not at all" to "extremely".	Ratings of eat something sweet were completed at arrival to the laboratory, after lunch, after leaving the laboratory every 30 min until next eating ocassion (in gum conditions ratings were collected after chewing gum for 20 min as well) and after consumption of food and caloric beverage every 60 min until bedtime.	Mean ± SE post lunch desire to eat something sweet ratings no gum treatment: 20 ± 2 mm; p > 0,05. Mean ± SE post lunch desire to eat something sweet ratings fixed time gum treatment: 21 ± 2 mm; p > 0,05. Mean ± SE post lunch desire to eat something sweet ratings pre-meal gum treatment: 23 ± 2 mm; p > 0,05. Mean ± SE desire to eat something sweet fixed time gum treatment before gum: 22 ± 3 mm; p <…	¯
													Satiety	Fullness	PDA visual analogue scale from "not at all" to "extremely".	Ratings of fullness were completed at arrival to the laboratory, after lunch, after leaving the laboratory every 30 min until next eating ocassion (in gum conditions ratings were collected after chewing gum for 20 min as well) and after consumption of food and caloric beverage every 60 min until bedtime.	Mean ± SE post lunch fullness ratings no gum treatment: 56 ± 2 mm; p > 0,05. Mean ± SE post lunch fullness ratings fixed time gum treatment: 54 ± 2 mm; p > 0,05. Mean ± SE post lunch fullness ratings pre-meal gum treatment: 54 ± 2 mm; p > 0,05. Mean ± SE fullness fixed time gum treatment before gum: 51 ± 3 mm; p < 0,05; after gum 47 ± 4 mm; p < 0,05. Mean ± SE fullness pre-meal gum treatment befo…	¯
													EI	Dietary intake	24 h food diary using Minnesota Nutrition Coordination Center Data System software	Participants returned to the laboratory the day after their treatment for a recall of the previous day's intake.	Mean ± SE total post-lunch intake no gum treatment: 1415 ± 109 kcal. Mean ± SE post-lunch intake fixed time gum treatment: 1275 ± 109 kcal. Mean ± SE post-lunch intake pre-meal gum treatment: 1330 ± 120 kcal.	¯
	Hetherington M, Regan M	2011	UK	RCT, no double-blind, crossover	N = 60	32,3 ± 10,7	53 females and 7 males	26,2 ± 4,5	1. Adults 18-55 years old 2. BMI > 18.5 kg/m2 3. Have a full set of teeth in good repair 4. Not be pregnant or breastfeeding 5. DEBQ restraint score > 2,0 6. Healthy subjects with no allergies to gum ingredients and not be taking medication likely to influence appetite and food intake 7. Regular consumers of gum and snacks	Group A: sweet snack, no gum (participants rested for 15 min). Group B: salty snack, no gum (participants rested for 15 min).	Group C: sweet snack, gum (two pellets or a stick) chewed for at least 15 min after lunch (T1), 1 h post lunch (T2), 2 h post lunch (T3) and pre-snack intake (T4). Group D: salty snack, gum (two pellets or a stick) chewed for at least 15 min after lunch (T1), 1 h post lunch (T2), 2 h post lunch (T3) and pre-snack intake (T4).	Participants attended the laboratory on four separate ocassions to consume a snack with a minimum of two days in between conditions. On each experimental day participants consumed their normal breakfast at home and were instructed not to eat or drink (except water) until they arrived at the laboratory between 11:30-12:30 h (T0) for a fixed lunch. Lunch consisted of cheese sandwiches, fresh salad …	Appetite regulation	Hunger	Subjective rating on 100 mm visual analogue scale from “not at all” to “extremely”.	Before lunch (T0), post lunch (T1; in gum conditions after chewing gum for 15 min) and then hourly (T2, T3 and T4) until next eating occasion - snack intake (in gum conditions, in each hour gum had to be chewed for 15 min), immediately after snack intake (T5) and then hourly until 2 h post snack intake (T6 and T7; in gum conditions, no gum had to be chewed after snack intake).	Mean ± SEM hunger in gum condition: 27 ± 2 mm; mean ± SEM hunger no gum condition: 35,7 ± 2 mm. Hunger comparing gum condition to no gum: F (1,59) = 28,8; p < 0,001. Mean ± SEM hunger in gum condition (T0): 60,2 ± 3 mm; mean ± SEM hunger no gum condition (T0): 60,5 ± 3 mm. Difference between groups: - 0,3 ± 2; p = 0,92. Mean ± SEM hunger in gum condition (T1): 12,6 ± 2,5 mm; mean ± SEM hunger no …	¯
														Desire to eat	Subjective rating on 100 mm visual analogue scale from “not at all” to “extremely”.	Before lunch (T0), post lunch (T1; in gum conditions after chewing gum for 15min) and then hourly (T2, T3 and T4) until next eating occasion - snack intake (in gum conditions, in each hour gum had to be chewed for 15min), immediately after snack intake (T5) and then hourly until 2h post snack intake (T6 and T7; in gum conditions, no gum had to be chewed after snack intake).	Mean ± SEM desire to eat in gum condition: 26,8 ± 2 mm; mean ± SEM desire to eat in no gum condition: 35,4 ± 2 mm. Mean desire to eat comparing gum condition to no gum: F (1,59) = 21,3; p < 0,001. Desire to eat between T1 and T4 comparing gum to no gum F (3,177) = 7,259, p < 0,001.	¯
														Desire to eat sweet snacks	Subjective rating on 100 mm visual analogue scale from “not at all” to “extremely”.	Before lunch (T0), post lunch (T1; in gum conditions after chewing gum for 15min) and then hourly (T2, T3 and T4) until next eating occasion - snack intake (in gum conditions, in each hour gum had to be chewed for 15min), immediately after snack intake (T5) and then hourly until 2h post snack intake (T6 and T7; in gum conditions, no gum had to be chewed after snack intake).	Mean ± SEM desire to eat something sweet in gum condition: 25,3± 2 mm; mean ± SEM desire to eat something sweet in no gum condition: 34,9 ± 2 mm. Desire to eat something sweet in gum condition compared to no gum: F (1,59) = 22,5; p < 0,001. Desire to eat something sweet between T1 and T4 comparing gum to no gum F (3,177) = 2,7, p = 0,048.	¯
														Desire to eat salty snacks	Subjective rating on 100 mm visual analogue scale from “not at all” to “extremely”.	Before lunch (T0), post lunch (T1; in gum conditions after chewing gum for 15 min) and then hourly (T2, T3 and T4) until next eating occasion - snack intake (in gum conditions, in each hour gum had to be chewed for 15 min), immediately after snack intake (T5) and then hourly until 2 h post snack intake (T6 and T7; in gum conditions, no gum had to be chewed after snack intake).	Mean ± SEM desire to eat something salty in gum condition: 29 ± 2 mm; mean ± SEM desire to eat something salty in no gum condition: 37,8 ± 2 mm. Desire to eat something salty in gum condition compared to no gum: F (1,59) = 20,6; p < 0,001. Desire to eat something sweet salty T1 and T4 comparing gum to no gum F (3,177) = 2,9, p = 0,036.	¯
														Desire to eat a snack	Subjective rating on 100 mm visual analogue scale from “not at all” to “extremely”.	Before lunch (T0), post lunch (T1; in gum conditions after chewing gum for 15min) and then hourly (T2, T3 and T4) until next eating occasion - snack intake (in gum conditions, in each hour gum had to be chewed for 15min), immediately after snack intake (T5) and then hourly until 2h post snack intake (T6 and T7; in gum conditions, no gum had to be chewed after snack intake).	Mean ± SEM desire to eat a snack in gum condition: 41,2 ± 2 mm; mean ± SEM desire to eat a snack in no gum condition: 47,4 ± 2 mm. Desire to eat a snack in gum condition compared to no gum: F (1,59) = 10,2; p < 0,001.	¯
													Satiety	Fullness	Subjective rating on 100 mm visual analogue scale from “not at all” to “extremely”.	Before lunch (T0), post lunch (T1; in gum conditions after chewing gum for 15 min) and then hourly (T2, T3 and T4) until next eating occasion - snack intake (in gum conditions, in each hour gum had to be chewed for 15 min), immediately after snack intake (T5) and then hourly until 2 h post snack intake (T6 and T7; in gum conditions, no gum had to be chewed after snack intake).	Mean ± SEM fullness in gum condition: 58,3 ± 2 mm; mean ± SEM fullness inno gum condition: 54,45 ± 2 mm. Fullness in gum condition compared to no gum: F (1,59) = 5,18; p = 0,026. Fullness between T1 and T4 comparing gum to no gum F (3,177) = 3,96, p = 0,009.	­
	Shikany J et al.	2012	USA	RCT, parallel	N = 201 (102 intervention, 99 control)	Intervention = 37,9 ± 8,1 Control = 38,2 ± 7,4	178 females and 23 males	Intervention = 30,1 ± 2,7 Control = 30,5 ± 2,9	1. Adults 19-50 years old 2. BMI = 25-35 3. Fasting serum glucose levels ≤ 126 mg/dL 4. No regular gum chewing (chewing < 5 sticks of gum/week) 6. > 16 natural or restored teeth 7. Non-smokers or cessation of smoking > 6 months prior to the study 8. Changes in weight < 10% in the previous 6 months 9. Healthy subjects (no medication, no chronic diseases, diabetes or cancer) 10. No recent child bir…	No gum + printed nutrition information	Sugar free gum + printed nutrition information. Chew gum six times a day for a total of 90 min/day (chew gum for 20 min after breakfast, lunch and dinner and chew an additional 10 min mid-morning, mid-afternoon and 1-2 h after dinner).	Following screening, eligible participants were randomized to one of the two groups. Outcome measures were assessed during clinic visits at baseline and 8 weeks following randomization. Additional contacts with all participants occured at 2, 4 and 6 weeks postrandomization to inquire about any problems and to assess adherence to the gum-chewing regimen in intervention group participants. The inte…	Weight loss	Weight	Body weight was measured with a calibrated balance-beam scale.	At baseline and end of intervention.	Mean ± SD change in weight intervention group: 0,0 ± 2,4 kg; p > 0,05. Mean ± SD change in weight control group: 0,3 ± 2,1 kg; p > 0,05. Comparison in between groups: p = 0,68.	-
														BMI	Body weight was measured with a calibrated balance-beam scale and height was measured at baseline without shoes using a wall-mounted stadiometer.	At baseline and 8 week follow-up.	Mean ± SD change in BMI intervention group: 0,1 ± 1 kg/m2; p > 0,05. Mean ± SD change in BMI control group: 0,1 ± 1,1 kg/m2; p > 0,05. Comparison in between groups: p = 0,89.	-
														Waist circumference (WC)	Constant tension tape on bare skin at the natural indentation between the 10th rib and the iliac crest at the end of a normal expiration.	At baseline and 8 week follow-up.	Mean ± SD change in WC intervention group: - 1,7 ± 5,7 cm; p < 0,05. Mean ± SD change in WC control group: - 0,7 ± 5,5 cm; p > 0,05. Comparison in between groups: p = 0,27.	¯
	Swoboda C, Temple J (study 1)	2013	USA	RCT, no double-blind, crossover	N = 44	Study 1: 31,136 ± 1,740	23 females and 21 males	26,212 ± 0,778	1. Not be taking medication likely to influence appetite and diet 2. No aversion to chewing gum or the study food 3. No medical condition that would not allow them to chew gum	No gum, sit for 10min.	Gum (mint or fruit gum) chewed for 10 min before food reinforcement task. On one day they chewed mint gum and on the other day fruit gum.	Two one hour sessions scheduled between 11 am and 2 pm with at least one day in between sessions. Participants were told not to consume any food or drink other than water within 3 h of the lab visits. For all of the visits, a 24 h recall was done to assess the participant's intake from the previous day and the morning of the visit. Participants than rated their hunger and perceived liking of the …	EI	EI	24h dietary recall to determine usual energy intake and the portions of food were weighed before they were put in containers.	At the beginning of the experiment day 24 h dietary recall and, at the end of the experiment, the remaining food was weighed.	Gum condition and total energy intake: p > 0,05. Gum condition and energy intake from snack food: p > 0,05. Interaction between gum chewing and intake of healthy food: F (2,86) = 5,8; p = 0,004. Intake of healthy food compared to mint gum: F (1,42) = 8,2; p = 0,007. Intake of healthy food compared to fruit gum: F (1,42) = 5,4; p = 0,025. Comparison intake of healthy food between mint gum and frui…	-
													Appetite regulation	Hunger	100 mm visual analogue scale from “not hungry” to “extremely hungry” and TFEQ questionnaire.	At the beginning of the experiment day, after gum chewing, before food intake and after food intake. TFEQ questionnaire was filled at the the end of the third visit.	Hunger after chewing mint gum: F (3,129) = 5,9; p = 0,001. Hunger after chewing fruit gum: F (3,129) = 5,5; p =0,001. Comparison on hunger between mint and fruit gum: F (3,129) = 0,49; p = 0,68.	¯
	Swoboda C, Temple J (study 2)	2013	USA	RCT, no double-blind, crossover	N = 54	Study 2: 28,519 ± 1,347	24 females and 30 males	25,731 ± 0,847	1. No current smokers 2. No special or weight loss diets 3. No eating disorder or unwilling to keep a food journal 4. Not have participated in Study 1	No gum	Spearmint gum or diet supplement chewing gum with L-carinitine, green tea extract and guarana chewed before every single eating occasion, meal or snack (even drinks with calories).	Three 30 min visits each excatly one week apart. Depending on the randomization, participants either did not chew gum for the following week or chewed gum. They were two cheewing gum weeks, each one with a different kind of gum (spearmint gum or supplemented gum). Participants were given bags of chewing gum and pillboxes in which to discard their gum to verify the amount of gum chewed on each day…	EI	EI	Food diary.	Every week of the study.	Chewing gum and total energy intake: p > 0,005. Chewing gum and energy intake per meal: F (2,106) = 10,3; p < 0,0001.	¯
	Park et al.	2016	USA	RCT, no double-blind, crossover	N = 50	Healthy weight: 26 ± 8 Obese: 36 ± 13	50 females	Healthy weight: 22 ± 2 Obese: 33 ± 3	1. Adults ≥ 18 years old 2. BMI = 18.5-24.9 or 30-38 kg/m2 3. Healthy subjects (no chronic diseases, non-smokers) 4. Unrestrained (score ≤ 12 on Factor 1 of the TFEQ)	Healthy weight, no gum. Obese, no gum.	Healthy weight, sugar-free gum at defined intervals: 1 stick 15 min every hour over 3 h period (45-60 min, 105-120 min and 165-180 min post - lunch). Obese, sugar-free gum at defined intervals: 1 stick 15 min every hour over 3 h period (45-60 min, 105-120 min and 165-180 min post - lunch).	Participants visited the clinical facility on two different occasions for testing. Subjects were asked to maintain usual dietary and excercise habits. Subjects met with a Registered Dietitian for guidance and completed detialed 24 h scale-weighed food records 3 days before, the day before and on each study day session. On the day of each session, subjects arrived to the laboratory ~ 30 min before…	Appetite regulation	Hunger	100 mm visual analogue scale from "not at all" to "extremely".	At baseline, 45 min, 105 min, 165 min and 180 min post-lunch. A final VAS was collected at 240 min.	Least square mean (LSM) ± SEM hunger and chewing gum: 35,8 ± 2,1 mm. LSM ± SEM hunger and no gum: 39,7 ± 2,1 mm. Comparison in between groups: p = 0,006	¯
														Desire to eat	100 mm visual analogue scale from "not at all" to "extremely".	At baseline, 45 min, 105 min, 165 min and 180 min post-lunch. A final VAS was collected at 240 min.	LSM ± SEM desire to eat and chewing gum: 38,4 ± 2,2 mm. LSM ± SEM desire to eat and no gum: 42,8 ± 2,2 mm. Comparison in between groups: p = 0,002	¯
													Satiety	Fullness	100 mm visual analogue scale from "not at all" to "extremely".	At baseline, 45 min, 105 min, 165 min and 180 min post-lunch. A final VAS was collected at 240 min.	LSM ± SEM fullness and chewing gum: 50,8 ± 2,2 mm. LSM ± SEM fullness and no gum: 48,5 ± 2,2 mm. Comparison in between groups: p = 0,151	­
													EI	Snack intake	Difference in food weigh provided vs remaining food weight collected.	After snack consumption at 180 min.	Mean ± SE total snack intake and chewing gum: 562 ± 4 kcal. Mean ± SE total snack intake and no gum: 620 ± 41 kcal. Comparison in between groups: p = 0,08. Mean ± SE total sweet snack intake and chewing gum: 288 ± 28 kcal. Mean ± SE total sweet snack intake and no gum: 317 ± 28 kcal. Comparison in between groups: p = 0,12. Mean ± SE total salty snack intake and chewing gum: 217 ± 22 kcal. Mean ± …	¯
	Melanson K, Kresge K	2017	USA	RCT, no double-blind, crossover	N = 33	21,4 ± 6,3	16 females and 27 males	23,8 ± 2,7	Adults 18-48 years old	No gum	Sugar-free gum	Two test days separated by at least 48 h. Each test day was preceded by a preparation day, during wihch volunteers maintained normal diet and activities of daily living, abstained from alcohol and strenous exercise for at least 24 h prior to testing and restricted caffeine for at least 18 h prior to testing. Participants arrived at the laboratory after a 10 h - overnight fast and, after voiding, …	EI	EI	Ventilated hood indirect calorimetry.	Prepandrial (45 min) and postpandrial (60-80 min and 150-170 min).	EI at lunch during gum condition: 233,7 kcal. EI at lunch during no gum condition: 321 kcal. Comparison in between groups: t = 3,130; p = 0,004.	¯
									BMI = 18.5-29.9 kg/m2						24 h food diary.	On test days.	Mean ± SEM self-reported EI on gum condition: 1508 ± 196 kcal. Mean ± SEM self-reported EI on no gum condition: 1518 ± 131 kcal. Comparison in between groups: t = 0,057; p = 0,955.
									No factors that could influence metabolism (pregnancy or lactation, diabetes mellitus or other dieseas affecting energy balance)				Appetite regulation	Hunger	10 cm visual analogue scale from “not at all” to “extremely”.	Rated at preprandial, 15, 30, 45, 60, 90, 120, 150, 180 min postpandrial and end-of-day.	Mean ± SEM hunger before first chewing period in gum condition: 48 ± 5 mm. Mean ± SEM hunger before first chewing period in no gum condition: 53 ± 5 mm. Comparison in between groups: t = 1,37; p = 0,18. Mean ± SEM hunger after first chewing period in gum condition: 61 ± 4 mm. Mean ± SEM hunger after first chewing period in no gum condition: 67 ± 3 mm. Comparison in between groups: t = 2,66; p = 0…	¯
									No current dieting or excercising to lose weight or weight changes greater than 3 pounds during the past 6 months					Desire to eat	10 cm visual analogue scale from “not at all” to “extremely”.	Rated at preprandial, 15, 30, 45, 60, 90, 120, 150, 180 min postpandrial and end-of-day.	Mean ± SEM desire to eat before first chewing period in gum condition: 49 ± 4 mm. Mean ± SEM desire to eat before first chewing period in no gum condition: 52 ± 4 mm. Comparison in between groups: t = 1,10; p = 0,27. Mean ± SEM desire to eat after first chewing period in gum condition: 58 ± 4 mm. Mean ± SEM desire to eat after first chewing period in no gum condition: 60 ± 4 mm. Comparison in bet…	-
														Desire to eat sweet snacks	10 cm visual analogue scale from “not at all” to “extremely”.	Rated at prepandrial, 15, 30, 45, 60, 90, 120, 150, 180 min postpandrial and end-of-day.	Mean ± SEM desire to eat something sweet before first chewing period in gum condition: 30 ± 4 mm. Mean ± SEM desire to eat something sweet before first chewing period in no gum condition: 28 ± 5 mm. Comparison in between groups: t = 0,95; p = 0,35. Mean ± SEM desire to eat something sweet after first chewing period in gum condition: 36 ± 5 mm. Mean ± SEM desire to eat something sweet after first …	-
														Desire to eat salty snacks	10 cm visual analogue scale from “not at all” to “extremely”.	Rated at preprandial, 15, 30, 45, 60, 90, 120, 150, 180 min postpandrial and end-of-day.	Mean ± SEM desire to eat something salty before first chewing period in gum condition: 31 ± 5 mm. Mean ± SEM desire to eat something salty before first chewing period in no gum condition: 26 ± 4 mm. Comparison in between groups: t = 1,21; p = 0,24. Mean ± SEM desire to eat something salty after first chewing period in gum condition: 35 ± 5 mm. Mean ± SEM desire to eat something salty after first …	-
													Satiety	Satiety	10 cm visual analogue scale from “not at all” to “extremely”.	Rated at preprandial, 15, 30, 45, 60, 90, 120, 150, 180 min postpandrial and end-of-day.	Mean ± SEM satiety before first chewing period in gum condition: 42 ± 5 mm. Mean ± SEM satiety before first chewing period in no gum condition: 37 ± 4 mm. Comparison in between groups: t = 1,13; p = 0,27. Mean ± SEM satiety after first chewing period in gum condition: 37 ± 4 mm. Mean ± SEM satiety after first chewing period in no gum condition: 32 ± 4 mm. Comparison in between groups: t = 1,09; p…	­
	Bobillo C et al.	2018	Argentina	RCT, no double-blind, prospective crossover study	N = 57	34,3 ± 8,8	41 females and 16 males	24,6 ± 2,6	1. Adults 18-50 years old 2. BMI = 18.25-39.9 kg/m2 3. Teeth in a good state of repair 4. Healthy subjects (no chronic diseases, no medication, non-smokers and non intolerant to any of the study products) 5. No actively losing weight or eating or physichologial disorders	Group 3: No gum, rest for 15 min every hour.	Group 1: Active gum, chew gum for at least 15 min every hour, starting 45 min after breakfast, computing a total of eight gums (four gums before lunch and four gums before snack intake). Group 2: Placebo gum, chew gum for at least 15 min every hour, starting 45 min after breakfast, computing a total of eight gums (four gums before lunch and four gums before snack intake).	Subjects randomly received three kinds of treatments, spaced by at least 3 days. On each experimental day, subjects were instructed to consume their normal breakfast at home and not to eat or drink (except water) until they attended the laboratory 4 h later, between 12 - 13:30 h for a fixed lunch. Lunch consisted of sandwiches and fruit salad and provided about 25 % of total calories. During the …	EI	Snack intake	Ad libitum intake of snack product was measured by weighing remaining food in the bowl.	At the end of the snack intake.	Total EI from snacks comparing active gum and no gum: p < 0,001. Total EI from snacks comparing active gum and placebo gum: p < 0,05. Total EI from snacks comparing placebo gum and no gum: p > 0,05.	-
													Appetite regulation	Hunger	100 mm visual analogue scale from “not at all” to “extremely”.	Before and after lunch every 30 min up to 4 h post-lunch.	Pre-meal mean ± SE hunger and no gum: 57,9 ± 2,9 mm. Pre-meal mean ± SE hunger and active gum: 50 ± 2,9 mm. Pre-meal mean ± SE hunger and placebo gum: 47,4 ± 3,5 mm. Pre-meal mean ± SE difference between active gum versus no gum: -7,89 ± 2,96; p = 0,01. Pre-meal mean ± SE difference between placebo gum versus no gum: -10,55 ± 2,96; p = 0,004. Pre-meal mean ± SE difference between active gum and p…	¯
													Satiety	Fullness	100 mm visual analogue scale from “not at all” to “extremely”.	Before and after lunch every 30 min up to 4 h post-lunch.	Pre-meal mean ± SE fullness and no gum: 25,4 ± 2,7 mm. Pre-meal mean ± SE fullness and active gum: 33,3 ± 3 mm. Pre-meal mean ± SE fullness and placebo gum: 31,2 ± 3 mm. Pre-meal mean ± SE difference between active gum versus no gum: 7,89 ± 3,22; p = 0,018. Pre-meal mean ± SE difference between placebo gum versus no gum: 5,80 ± 2,98; p = 0,057. Pre-meal mean ± SE difference between active gum and…	­
	Suplementary Table S3. Summary characteristics of included RCTs
	RCT: Randomized Controlled Trial; BMI: Body Mass Index; EI: Energy Intake; SEM: Standard Error of the Mean; SE: Standard Error; SD: Standard Deviation; LSM: Least Square Mean; VAS: Visual Annalogue Scale; DEBQ: The Dutch Eating Behavior Questionnaire; TFEQ: The Three-Factor Eating Questionnaire; PDA: Personal digital assistant
	­ / ¯ comparison in between groups; ­ / ¯ comparison before and after gum consumption
